# Supplementary material for: Synergism of primary and secondary interactions in a crystalline hydrogen peroxide complex with tin
Source: Nat Commun. 2024 Jul 9;15:5758. doi: 10.1038/s41467-024-50164-9 (PMC11233698; doi:10.1038/s41467-024-50164-9)
Supplement: Supplementary file 4 — Supplementary Data 1 [file 41467_2024_50164_MOESM4_ESM.txt]

1. Equilibrium cartesian coordinates of atoms in 1 optimized at the ωB97X-D3/TZVPP level of theory.
Electronic energy                ...  -9490.33196452
Total Enthalpy                    ...  -9489.82323129
Final Gibbs free energy         ...  -9489.92736315
50      -1.537577000     -1.213964000     -0.409468000
17      -2.587902000     -0.300756000      1.527418000
17      -1.215566000     -3.349770000      0.526142000
17      -0.187977000     -1.521049000     -2.297876000
17      -3.602547000     -1.421831000     -1.589696000
8        0.324465000     -0.521414000      0.669905000
1        0.185988000      0.051060000      1.463981000
8        1.275541000      0.224128000     -0.062016000
1        2.050482000     -0.375248000     -0.046408000
8       -1.482567000      1.069182000     -0.832046000
1       -2.374718000      1.451996000     -1.003568000
8       -0.669253000      1.656119000     -1.828405000
1        0.108062000      1.926823000     -1.302000000
8       -4.046728000      1.692367000     -1.356761000
1       -4.338643000      0.767250000     -1.287135000
8       -4.728244000      2.336897000     -0.289816000
1       -5.352114000      2.884909000     -0.775260000
8        0.112092000      3.002102000      0.864514000
8        0.453280000      0.909496000      2.886823000
8        2.444117000     -1.189696000      2.591919000
8        3.292455000     -1.619431000     -0.147502000
8        3.548966000      0.586301000     -2.000422000
8        1.881671000      2.716667000     -1.182296000
6       -0.611002000      2.916168000      2.065930000
1       -1.519972000      2.367022000      1.821700000
1       -0.894853000      3.919673000      2.414339000
6        0.103044000      2.235326000      3.215478000
1        1.006240000      2.787013000      3.504605000
1       -0.575457000      2.238884000      4.077903000
6        1.092013000      0.221121000      3.944330000
1        0.433663000      0.204240000      4.820980000
1        2.019124000      0.740214000      4.213939000
6        1.400461000     -1.194370000      3.531961000
1        1.688905000     -1.765051000      4.425428000
1        0.500974000     -1.664634000      3.113931000
6        2.645616000     -2.448839000      1.994532000
1        1.723509000     -2.796337000      1.512444000
1        2.937397000     -3.189471000      2.751517000
6        3.747594000     -2.342761000      0.974424000
1        4.619841000     -1.846684000      1.417335000
1        4.043838000     -3.352429000      0.664799000
6        4.242428000     -1.529560000     -1.189493000
1        4.521514000     -2.537490000     -1.519364000
1        5.144493000     -1.017163000     -0.833885000
6        3.641182000     -0.773838000     -2.344871000
1        4.275888000     -0.907034000     -3.231574000
1        2.649053000     -1.183400000     -2.567086000
6        2.748579000      1.331402000     -2.887513000
1        1.751008000      0.882352000     -2.967184000
1        3.199073000      1.354345000     -3.889338000
6        2.635423000      2.742329000     -2.369526000
1        3.636246000      3.144319000     -2.169729000
1        2.153503000      3.373199000     -3.127646000
6        1.859970000      3.908722000     -0.441253000
1        1.188401000      4.641480000     -0.906686000
1        2.864586000      4.346129000     -0.384746000
6        1.390518000      3.576369000      0.954493000
1        2.096234000      2.871125000      1.408272000
1        1.370067000      4.497464000      1.554065000


2. Equilibrium cartesian coordinates of atoms in 2 optimized at the ωB97X-D3/TZVPP level of theory.
Electronic energy                ...  -9263.35538995
Total Enthalpy                            -9262.88410454
Final Gibbs free energy         ...  -9262.97815833
50       1.698037000     -0.658201000     -0.302048000
17       4.035012000     -0.265639000     -0.485986000
17       1.710923000     -0.428604000      2.065295000
17       1.293694000     -0.352449000     -2.619978000
17       1.490840000     -3.003690000     -0.332870000
8        1.515816000      1.692218000     -0.265970000
1        0.798514000      1.994906000      0.341636000
8        2.627341000      2.466683000      0.166931000
1        3.341732000      1.807752000      0.115036000
8       -0.411956000     -0.226734000     -0.086353000
1       -1.006845000     -0.185446000     -0.873017000
1       -0.888985000     -0.637454000      0.670574000
6       -2.532976000     -1.314806000     -2.725977000
1       -1.947434000     -1.586860000     -3.612461000
1       -3.580524000     -1.180760000     -3.017907000
6       -2.031762000      0.959986000     -3.098447000
1       -3.053970000      1.154252000     -3.441806000
1       -1.407953000      0.697012000     -3.960908000
6       -1.466145000      2.193761000     -2.448170000
1       -0.471807000      1.969753000     -2.047930000
1       -1.348681000      2.966133000     -3.221449000
6       -2.046419000      3.881432000     -0.894925000
1       -2.859574000      4.100969000     -0.202303000
1       -2.055691000      4.661235000     -1.671511000
6       -0.700444000      3.961725000     -0.188941000
1        0.116253000      3.824011000     -0.897890000
1       -0.588381000      4.960930000      0.249340000
6       -1.186417000      3.223960000      2.022509000
1       -2.256712000      3.369070000      1.848876000
1       -0.775693000      4.135399000      2.473780000
8       -2.043856000     -0.109808000     -2.176328000
8       -2.348377000      2.627363000     -1.442000000
8       -0.522708000      2.967772000      0.801619000
6       -0.995206000      2.071242000      2.969668000
1       -1.313381000      2.396297000      3.970171000
1        0.064633000      1.793213000      3.021963000
6       -1.765444000     -0.087589000      3.454842000
1       -0.738442000     -0.363643000      3.719781000
1       -2.303424000      0.188404000      4.372535000
6       -2.447781000     -1.265526000      2.814070000
1       -3.425877000     -0.960696000      2.427590000
1       -2.590753000     -2.053174000      3.562927000
6       -1.952123000     -3.022126000      1.263400000
1       -1.089779000     -3.326101000      0.670879000
1       -2.056119000     -3.738117000      2.087613000
6       -3.226674000     -3.035399000      0.433744000
1       -4.091896000     -2.796912000      1.054176000
1       -3.372289000     -4.053004000      0.044986000
6       -2.417128000     -2.416607000     -1.705968000
1       -1.367137000     -2.542434000     -1.415930000
1       -2.750060000     -3.357253000     -2.164848000
8       -1.770532000      0.980798000      2.540703000
8       -1.622848000     -1.745655000      1.773292000
8       -3.231804000     -2.090469000     -0.604971000


3. Equilibrium cartesian coordinates of atoms in SnCl4 optimized at the ωB97X-D3/TZVPP level of theory.
Electronic energy                ...  -8111.04640923
Total Enthalpy                    ...  -8111.03296755
Final Gibbs free energy         ...  -8111.07670279
50      -1.329913000     -0.620018000     -0.105679000
17      -1.861634000      0.240577000      1.949140000
17      -0.267967000     -2.632062000      0.163970000
17       0.031501000      0.821811000     -1.250480000
17      -3.259613000     -0.928362000     -1.298921000


4. Equilibrium cartesian coordinates of atoms in H2O2 optimized at the ωB97X-D3/TZVPP level of theory.
Electronic energy                ...   -151.76090770
Total Enthalpy                    ...   -151.72970260
Final Gibbs free energy         ...   -151.75612944
8       -1.873469000      1.903547000      0.179261000
1       -2.581420000      2.198880000      0.762925000
8       -2.145779000      2.626242000     -1.014791000
1       -1.523107000      3.359771000     -0.957534000


5. Equilibrium cartesian coordinates of atoms in C3H4N2 optimized at the ωB97X-D3/TZVPP level of theory.
Electronic energy                ...   -226.43235954
Total Enthalpy                    ...   -226.35543527
Final Gibbs free energy         ...   -226.38623121
7       -3.458703000      0.710041000      0.013854000
6       -4.750233000      1.132581000      0.227864000
6       -3.556131000     -0.567006000     -0.274061000
7       -4.838586000     -0.982455000     -0.254987000
1       -5.161289000     -1.916547000     -0.442755000
6       -5.618754000      0.094759000      0.064724000
1       -6.689900000      0.024367000      0.145269000
1       -2.737135000     -1.230969000     -0.503028000
1       -4.977649000      2.155167000      0.484304000


6. Equilibrium cartesian coordinates of atoms in C3H5N2+ optimized at the ωB97X-D3/TZVPP level of theory.
Electronic energy                ...   -226.89374682
Total Enthalpy                    ...   -226.80291906
Final Gibbs free energy         ...   -226.83389563
7       -4.987624000      0.585480000     -0.476038000
6       -4.798828000     -0.649056000     -1.047609000
6       -4.119467000      0.760610000      0.506221000
6       -3.777451000     -1.230965000     -0.378316000
1       -5.399652000     -0.996036000     -1.868900000
7       -3.376329000     -0.331336000      0.579514000
1       -4.034451000      1.632421000      1.132055000
1       -2.631793000     -0.471315000      1.245959000
1       -3.306781000     -2.190413000     -0.495235000
1       -5.679337000      1.264158000     -0.757070000


7. Equilibrium cartesian coordinates of atoms in SnCl4(H2O2) optimized at the ωB97X-D3/TZVPP level of theory.
Electronic energy                ...  -8262.81732262
Total Enthalpy                    ...  -8262.77042786
Final Gibbs free energy         ...  -8262.82244862
50      -1.309912000     -0.36408000      -0.020982000
17      -1.520992000     -0.071375000      2.259550000
17      -0.551017000     -2.580940000    -0.060218000
17       0.448957000      0.661517000    -1.094648000
17      -3.267090000    -0.607208000    -1.211431000
8        -2.010591000     1.965573000     0.147339000
1        -2.806700000     2.136406000     0.671386000
8        -2.298494000     2.572734000    -1.098833000
1        -1.653401000     3.292126000    -1.114906000


8. Equilibrium cartesian coordinates of atoms in SnCl4(H2O2)2 optimized at the ωB97X-D3/TZVPP level of theory.
Electronic energy                ...  -8414.58686925
Total Enthalpy                    ...  -8414.50670011
Final Gibbs free energy         ...  -8414.56734439
50      -1.240096000     -0.270155000     -0.004074000
17      -2.185630000     -0.201109000      2.166942000
17      -0.291753000     -2.412802000      0.221001000
17       0.054875000      0.455435000     -1.815275000
17      -3.218353000     -0.732986000     -1.185232000
8       -1.855006000      1.972899000      0.188643000
1       -2.598233000      2.122149000      0.792761000
8       -2.226175000      2.660294000     -0.987985000
1       -1.536075000      3.335628000     -1.039156000
8        1.116267000      1.834033000      0.920216000
8        0.608456000      0.552270000      1.231802000
1        0.457799000      0.596065000      2.187907000
1        2.000118000      1.614323000      0.596360000


9. Equilibrium cartesian coordinates of atoms in H2O2·C3H4N2 optimized at the ωB97X-D3/TZVPP level of theory.
Electronic energy                ...   -378.20549154
Total Enthalpy                    ...   -378.09527665
Final Gibbs free energy         ...   -378.13696799
8        1.137392000      1.821380000      0.886646000
8        0.327468000      0.729423000      1.313679000
1        0.431349000      0.752608000      2.270593000
1        1.991048000      1.362559000      0.664196000
7        3.441812000      0.474166000      0.307754000
6        3.503523000     -0.801772000     -0.201019000
6        4.687691000      0.850914000      0.485370000
6        4.804265000     -1.183677000     -0.326144000
1        2.613826000     -1.360058000     -0.442803000
7        5.541867000     -0.118452000      0.114372000
1        5.014732000      1.802680000      0.872601000
1        6.545853000     -0.066624000      0.157084000
1        5.260041000     -2.091118000     -0.682484000


10. Equilibrium cartesian coordinates of atoms in SnCl4(H2O2)2·C3H4N2 optimized at the ωB97X-D3/TZVPP level of theory.
Electronic energy                ...  -8641.03804057
Total Enthalpy                    ...  -8640.87949213
Final Gibbs free energy         ...  -8640.95116719
50      -1.186246000     -0.242742000      0.030941000
17      -2.235206000     -0.242128000      2.170768000
17      -0.227780000     -2.387929000      0.240886000
17       0.102456000      0.484700000     -1.790330000
17      -3.140850000     -0.729956000     -1.194236000
8       -1.863940000      1.988223000      0.210536000
1       -2.621140000      2.118809000      0.801127000
8       -2.236340000      2.663054000     -0.973491000
1       -1.560194000      3.352722000     -1.018942000
8        1.219374000      1.756749000      0.917419000
8        0.489768000      0.613432000      1.325181000
1        0.204428000      0.822445000      2.225820000
1        2.108048000      1.316348000      0.663672000
7        3.440262000      0.502031000      0.312842000
6        3.481042000     -0.778058000     -0.187574000
6        4.690687000      0.871797000      0.477277000
6        4.776622000     -1.170477000     -0.321620000
1        2.581459000     -1.325866000     -0.415764000
7        5.528389000     -0.108538000      0.104561000
1        5.027145000      1.823437000      0.855895000
1        6.533354000     -0.066277000      0.136912000
1        5.220287000     -2.084993000     -0.674777000


11. Equilibrium cartesian coordinates of atoms in H2O2·C3H5N2+ optimized at the ωB97X-D3/TZVPP level of theory.
Electronic energy                ...   -378.66063479
Total Enthalpy                    ...   -378.53667124
Final Gibbs free energy         ...   -378.57959058
8       -1.142024000     -0.736595000      2.315451000
8       -0.029713000     -1.187711000      1.559098000
1       -0.432271000     -1.787052000      0.917918000
1       -1.189704000     -1.371882000      3.040295000
7       -4.990072000      0.586080000     -0.478074000
6       -4.800801000     -0.648389000     -1.049090000
6       -4.120446000      0.759180000      0.505244000
6       -3.779416000     -1.228300000     -0.377135000
1       -5.400485000     -0.995860000     -1.871000000
7       -3.377160000     -0.331038000      0.581693000
1       -4.036578000      1.632041000      1.129794000
1       -2.617510000     -0.477384000      1.252972000
1       -3.307922000     -2.187495000     -0.494448000
1       -5.681324000      1.264712000     -0.759376000


12. Equilibrium cartesian coordinates of atoms in SnCl4(H2O2)2·C3H5N2+ optimized at the ωB97X-D3/TZVPP level of theory.
Electronic energy                ...  -8641.48686140
Total Enthalpy                    ...  -8641.31365511
Final Gibbs free energy         ...  -8641.38693619
50       1.201394000     -0.041216000     -0.161027000
17      -0.157713000     -1.302948000     -1.626546000
17       2.880296000     -1.668692000      0.074019000
17       1.661059000      1.161418000      1.787684000
17       2.101623000      1.453894000     -1.727644000
8       -0.797775000      1.169588000     -0.146640000
1       -1.289943000      1.130369000     -0.980807000
8       -0.761490000      2.547289000      0.162422000
1       -1.228283000      2.564278000      1.009338000
8       -1.009104000     -0.715104000      2.246791000
8       -0.078683000     -1.377321000      1.417194000
1       -0.601885000     -2.066520000      0.979812000
1       -0.780117000     -1.054294000      3.122761000
7       -5.003614000      0.598002000     -0.511927000
6       -4.729734000     -0.604348000     -1.116671000
6       -4.244296000      0.740293000      0.562535000
6       -3.769053000     -1.198669000     -0.372052000
1       -5.235061000     -0.924047000     -2.010139000
7       -3.490641000     -0.341712000      0.664731000
1       -4.236810000      1.587082000      1.227219000
1       -2.783986000     -0.489017000      1.379591000
1       -3.264336000     -2.141070000     -0.485329000
1       -5.678107000      1.277032000     -0.831173000


13. Equilibrium cartesian coordinates of atoms in 1 optimized at the B3LYP/def2-TZVPP level of theory.
Gas phase
Electronic energy                -3433.7494715
Sum of electronic and thermal Enthalpies=           -3433.246587
Sum of electronic and thermal Free Energies=        -3433.364015
50      -1.791868000     -1.007475000     -0.398649000
17      -2.480101000     -0.405894000      1.826815000
17      -1.588108000     -3.330402000      0.061109000
17      -0.711566000     -1.040667000     -2.504686000
17      -4.033727000     -0.831724000     -1.299298000
8        0.308118000     -0.687131000      0.545000000
1        0.339831000     -0.255621000      1.434478000
8        1.265366000      0.094525000     -0.189917000
1        1.981022000     -0.560882000     -0.343261000
8       -1.550834000      1.349787000     -0.412194000
1       -2.422504000      1.816641000     -0.483594000
8       -0.751352000      2.038307000     -1.392369000
1        0.096557000      2.124903000     -0.911802000
8       -4.071929000      2.267339000     -0.752156000
1       -4.446082000      1.364890000     -0.799738000
8       -4.692595000      2.813738000      0.434210000
1       -5.262075000      3.487292000      0.039862000
8        0.544550000      2.838567000      1.428014000
8        0.945466000      0.315031000      2.987741000
8        2.766572000     -1.786892000      2.043097000
8        3.236776000     -1.758771000     -0.826602000
8        3.387784000      0.772554000     -2.282900000
8        1.987692000      2.851068000     -0.920997000
6        0.028119000      2.557653000      2.713837000
1       -0.963339000      2.141151000      2.542907000
1       -0.082430000      3.488134000      3.289459000
6        0.841861000      1.605524000      3.574356000
1        1.848752000      1.997969000      3.758467000
1        0.336699000      1.529846000      4.545898000
6        1.670051000     -0.602075000      3.802540000
1        1.128391000     -0.761236000      4.742498000
1        2.655034000     -0.183527000      4.037754000
6        1.840704000     -1.928960000      3.102410000
1        2.207465000     -2.659859000      3.836580000
1        0.875290000     -2.288955000      2.729705000
6        2.878127000     -2.942388000      1.232072000
1        1.897033000     -3.229759000      0.837525000
1        3.271550000     -3.784866000      1.817513000
6        3.829473000     -2.664188000      0.093294000
1        4.766241000     -2.246651000      0.480489000
1        4.057068000     -3.608733000     -0.415794000
6        4.040948000     -1.498602000     -1.971356000
1        4.208734000     -2.433798000     -2.518996000
1        5.013588000     -1.098484000     -1.662670000
6        3.343796000     -0.510771000     -2.876363000
1        3.854755000     -0.503258000     -3.849344000
1        2.307387000     -0.826769000     -3.038151000
6        2.578845000      1.731630000     -2.940742000
1        1.545863000      1.374693000     -3.010466000
1        2.948948000      1.912884000     -3.959589000
6        2.625189000      3.032477000     -2.172490000
1        3.667424000      3.336700000     -2.018030000
1        2.121957000      3.812411000     -2.758799000
6        2.081312000      3.937596000     -0.020729000
1        1.352905000      4.715095000     -0.282202000
1        3.084379000      4.380218000     -0.055334000
6        1.829332000      3.425115000      1.381757000
1        2.600548000      2.690809000      1.636454000
1        1.900519000      4.267159000      2.084751000

Water
Electronic energy                -3433.7809383
Sum of electronic and thermal Enthalpies=           -3433.278701
Sum of electronic and thermal Free Energies=        -3433.397403
50      -1.856588000     -1.008130000     -0.434806000
17      -2.455053000     -0.812824000      1.883525000
17      -1.508025000     -3.377709000     -0.355209000
17      -0.956886000     -0.733890000     -2.617545000
17      -4.165527000     -0.961447000     -1.182302000
8        0.222457000     -0.675038000      0.468951000
1        0.327129000     -0.132989000      1.301970000
8        1.293127000     -0.218374000     -0.372521000
1        1.979642000     -0.916836000     -0.260518000
8       -1.907735000      1.313903000     -0.245033000
1       -2.802902000      1.713742000     -0.440258000
8       -1.013615000      2.124875000     -1.032646000
1       -0.413202000      2.465762000     -0.323231000
8       -4.326289000      2.266975000     -0.813001000
1       -4.862914000      1.457573000     -0.866385000
8       -4.878931000      2.945937000      0.335480000
1       -5.363075000      3.668207000     -0.090541000
8        0.506140000      2.985198000      1.049875000
8        0.800098000      0.566597000      2.787899000
8        2.622090000     -1.645931000      2.210586000
8        3.435148000     -1.957455000     -0.498754000
8        3.892860000      0.542308000     -1.991851000
8        2.548746000      2.779588000     -0.890385000
6       -0.114222000      2.781567000      2.319283000
1       -1.083703000      2.335147000      2.106611000
1       -0.280842000      3.745715000      2.810694000
6        0.658659000      1.902386000      3.279000000
1        1.651021000      2.311583000      3.487659000
1        0.103908000      1.884020000      4.223126000
6        1.424559000     -0.281418000      3.761423000
1        0.789841000     -0.333605000      4.651165000
1        2.386728000      0.152808000      4.048710000
6        1.633942000     -1.674330000      3.226120000
1        1.957928000     -2.311068000      4.058239000
1        0.695404000     -2.085726000      2.838544000
6        2.869357000     -2.915394000      1.626864000
1        1.947633000     -3.319558000      1.192119000
1        3.225605000     -3.624720000      2.383189000
6        3.928785000     -2.768096000      0.564835000
1        4.826766000     -2.308632000      0.990920000
1        4.196603000     -3.759561000      0.184747000
6        4.395178000     -1.752393000     -1.536598000
1        4.599963000     -2.705053000     -2.036020000
1        5.330784000     -1.383433000     -1.103857000
6        3.873551000     -0.761989000     -2.547679000
1        4.507182000     -0.806649000     -3.442103000
1        2.854875000     -1.035421000     -2.846266000
6        3.220811000      1.500093000     -2.794982000
1        2.183783000      1.185949000     -2.956484000
1        3.707062000      1.586979000     -3.775106000
6        3.242095000      2.853529000     -2.123851000
1        4.273969000      3.186404000     -1.957019000
1        2.760685000      3.572541000     -2.797413000
6        2.178134000      4.028309000     -0.341938000
1        1.410304000      4.506662000     -0.963098000
1        3.036846000      4.708940000     -0.287908000
6        1.672245000      3.813577000      1.064592000
1        2.456793000      3.342021000      1.660522000
1        1.427624000      4.781776000      1.513062000

14. Equilibrium cartesian coordinates of atoms in 2 optimized at the B3LYP/def2-TZVPP level of theory.
Gas phase
Electronic energy                - 3206.9682142
Sum of electronic and thermal Enthalpies=           -3206.502898
Sum of electronic and thermal Free Energies=        -3206.605923
50       1.927190000     -0.352301000     -0.073872000
17       4.194734000      0.464897000     -0.086470000
17       1.683784000     -0.026862000      2.290240000
17       1.675454000     -0.202702000     -2.450033000
17       2.131634000     -2.723480000      0.008430000
8        1.352837000      1.980121000     -0.203034000
1        0.510928000      2.216386000      0.261107000
8        2.277302000      2.933426000      0.376468000
1        3.102550000      2.409876000      0.343086000
8       -0.277001000     -0.327054000     -0.069092000
1       -0.801686000     -0.460033000     -0.893585000
1       -0.769337000     -0.705935000      0.698507000
6       -2.204747000     -2.052904000     -2.655276000
1       -1.597552000     -2.362694000     -3.514147000
1       -3.260307000     -2.073453000     -2.947201000
6       -2.096533000      0.230536000     -3.283372000
1       -3.152803000      0.188821000     -3.570372000
1       -1.483773000      0.000059000     -4.162816000
6       -1.754014000      1.620520000     -2.804204000
1       -0.721029000      1.641574000     -2.445838000
1       -1.825717000      2.301132000     -3.664322000
6       -2.610361000      3.355947000     -1.399218000
1       -3.484122000      3.508750000     -0.765587000
1       -2.714512000      4.022676000     -2.268594000
6       -1.335325000      3.764598000     -0.665623000
1       -0.466801000      3.668353000     -1.315688000
1       -1.417396000      4.821382000     -0.383263000
6       -1.808812000      3.279018000      1.641642000
1       -2.875726000      3.267667000      1.404921000
1       -1.539026000      4.280876000      1.996748000
8       -1.851051000     -0.731739000     -2.264171000
8       -2.670220000      2.003421000     -1.794839000
8       -1.044938000      2.968673000      0.480474000
6       -1.538476000      2.274337000      2.734584000
1       -1.970162000      2.664259000      3.667211000
1       -0.459882000      2.152630000      2.886545000
6       -2.018292000      0.056099000      3.404571000
1       -0.981283000     -0.024943000      3.746415000
1       -2.649381000      0.316575000      4.266009000
6       -2.469425000     -1.273909000      2.849770000
1       -3.453514000     -1.168853000      2.383440000
1       -2.543265000     -1.996021000      3.670714000
6       -1.565966000     -3.113126000      1.565060000
1       -0.624665000     -3.321302000      1.058415000
1       -1.589501000     -3.718863000      2.479034000
6       -2.761502000     -3.490985000      0.695563000
1       -3.693601000     -3.345249000      1.242822000
1       -2.685272000     -4.560876000      0.455969000
6       -1.973904000     -3.015483000     -1.515817000
1       -0.935550000     -2.948433000     -1.176901000
1       -2.138102000     -4.037073000     -1.884485000
8       -2.134610000      1.038611000      2.393684000
8       -1.509821000     -1.731622000      1.903254000
8       -2.888773000     -2.712791000     -0.477425000

Water
Electronic energy                -3206.9962367
Sum of electronic and thermal Enthalpies=           -3206.531614
Sum of electronic and thermal Free Energies=        -3206.635668
50       1.915851000     -0.361573000     -0.167865000
17       4.253109000      0.219021000     -0.299425000
17       1.879947000     -0.375554000      2.229734000
17       1.556364000      0.046543000     -2.514152000
17       2.090354000     -2.750754000     -0.395701000
8        1.456143000      1.917674000     -0.014816000
1        0.520041000      2.259733000      0.171015000
8        2.249068000      2.671834000      0.918347000
1        2.831017000      3.155213000      0.313280000
8       -0.267446000     -0.392072000     -0.052028000
1       -0.831945000     -0.538612000     -0.849692000
1       -0.731647000     -0.742364000      0.756720000
6       -2.470225000     -2.167635000     -2.406199000
1       -1.932591000     -2.567855000     -3.272044000
1       -3.538373000     -2.147189000     -2.642821000
6       -2.391796000      0.072314000     -3.173204000
1       -3.474652000      0.023170000     -3.323852000
1       -1.900541000     -0.221450000     -4.106929000
6       -1.984846000      1.483213000     -2.834054000
1       -0.912646000      1.520407000     -2.626880000
1       -2.180836000      2.110377000     -3.712331000
6       -2.604910000      3.324156000     -1.439283000
1       -3.393063000      3.555111000     -0.723631000
1       -2.787639000      3.925859000     -2.338862000
6       -1.243594000      3.724506000     -0.885675000
1       -0.455007000      3.530412000     -1.610621000
1       -1.244310000      4.797964000     -0.675889000
6       -1.471285000      3.467564000      1.508098000
1       -2.546945000      3.583162000      1.366766000
1       -1.045302000      4.442084000      1.763597000
8       -2.027085000     -0.836512000     -2.131885000
8       -2.742538000      1.942410000     -1.723984000
8       -0.878100000      2.993207000      0.292045000
6       -1.212937000      2.496139000      2.630874000
1       -1.570259000      2.955995000      3.560472000
1       -0.138985000      2.308406000      2.743369000
6       -1.806805000      0.353729000      3.444241000
1       -0.764307000      0.236446000      3.756957000
1       -2.386814000      0.704422000      4.306697000
6       -2.356152000     -0.977119000      2.996632000
1       -3.352718000     -0.847757000      2.566676000
1       -2.434050000     -1.638608000      3.863875000
6       -1.634696000     -2.967277000      1.824964000
1       -0.748682000     -3.280636000      1.275049000
1       -1.632389000     -3.490114000      2.786522000
6       -2.907904000     -3.328522000      1.070228000
1       -3.787196000     -3.084079000      1.665540000
1       -2.912148000     -4.412392000      0.902305000
6       -2.230923000     -3.057808000     -1.214128000
1       -1.173657000     -3.032740000     -0.933628000
1       -2.475807000     -4.089402000     -1.493551000
8       -1.900535000      1.283803000      2.376666000
8       -1.469836000     -1.563946000      2.038466000
8       -3.063526000     -2.621881000     -0.150003000


15. Equilibrium cartesian coordinates of atoms in SnCl4 optimized at the B3LYP/def2-TZVPP level of theory.
Gas phase
Electronic energy                -2055.4659568
Sum of electronic and thermal Enthalpies=           -2055.452570
Sum of electronic and thermal Free Energies=        -2055.496835
50       0.000172000      0.000188000     -0.000490000
17      -1.812645000     -0.431949000     -1.371225000
17       1.935034000     -0.762758000     -1.013439000
17      -0.289263000     -1.084926000      2.022419000
17       0.166367000      2.279080000      0.363686000

Benzene
Electronic energy                - 2055.4681904
Sum of electronic and thermal Enthalpies=           -2055.454843
Sum of electronic and thermal Free Energies=        -2055.499312
50       0.000726000     -0.000395000      0.000285000
17       0.140760000      1.785101000     -1.467850000
17      -0.911283000     -1.828135000     -1.090967000
17      -1.349972000      0.579771000      1.789415000
17       2.118360000     -0.535577000      0.768564000

Water
Electronic energy                ...  -2055.470055
Sum of electronic and thermal Enthalpies=           -2055.456750
Sum of electronic and thermal Free Energies=        -2055.501514
50      -0.000014000     -0.000063000      0.000174000
17       1.555264000     -0.063526000      1.716490000
17       1.080369000      0.436578000     -2.002525000
17      -1.550476000      1.670685000      0.421831000
17      -1.085116000     -2.043551000     -0.136308000

16. Equilibrium cartesian coordinates of atoms in SnCl4 optimized at the PBE0/def2-TZVPP level of theory.
Gas phase
Electronic energy                -2054.7442535
Sum of electronic and thermal Enthalpies=           -2054.730773
Sum of electronic and thermal Free Energies=        -2054.774806
50       0.000721000     -0.000022000     -0.000294000
17      -0.874709000      1.657343000     -1.314107000
17      -0.765657000     -2.031908000     -0.724381000
17      -0.647175000      0.328119000      2.170388000
17       2.285422000      0.046511000     -0.131034000

Benzene
Electronic energy                -2054.74624
Sum of electronic and thermal Enthalpies=           -2054.732804
Sum of electronic and thermal Free Energies=        -2054.777068
50       0.001417000     -0.000301000      0.000337000
17      -0.425122000      1.698840000     -1.476983000
17      -0.640554000     -1.995562000     -0.925791000
17      -1.180377000      0.357438000      1.930139000
17       2.241887000     -0.059832000      0.471644000

Water
Electronic energy                ...  -2054.7479024
Sum of electronic and thermal Enthalpies=           -2054.734505
Sum of electronic and thermal Free Energies=        -2054.778994
50       0.000365000      0.000245000      0.000845000
17      -0.153561000      0.319518000     -2.264243000
17      -0.403934000     -2.202955000      0.488876000
17      -1.548801000      1.314802000      1.062537000
17       2.105223000      0.567913000      0.710343000


17. Equilibrium cartesian coordinates of atoms in SnCl4 optimized at the ωB97XD/def2-TZVPP level of theory.
Gas phase
Electronic energy                -2055.3995931
Sum of electronic and thermal Enthalpies=           -2055.386130
Sum of electronic and thermal Free Energies=        -2055.430035
50       0.000439000      0.000096000      0.000122000
17      -0.832182000      1.523353000     -1.491977000
17      -0.068210000     -2.091623000     -0.927127000
17      -1.266355000      0.030572000      1.906435000
17       2.165457000      0.537416000      0.512311000

Benzene
Electronic energy                -2055.4016938
Sum of electronic and thermal Enthalpies=           -2055.388277
Sum of electronic and thermal Free Energies=        -2055.432405
50       0.000355000     -0.000328000      0.000249000
17      -0.159899000      1.389588000     -1.814291000
17      -0.568698000     -2.131839000     -0.617626000
17      -1.423650000      0.724222000      1.642394000
17       2.151204000      0.018994000      0.788790000

Water
Electronic energy                -2055.4034399
Sum of electronic and thermal Enthalpies=           -2055.390067
Sum of electronic and thermal Free Energies=        -2055.434469
50       0.000536000     -0.000566000      0.000427000
17       0.725912000      2.085394000      0.616450000
17      -0.907880000      0.098382000     -2.102414000
17      -1.590389000     -0.725802000      1.483210000
17       1.770778000     -1.456309000      0.001498000


18. Equilibrium cartesian coordinates of atoms in H2O2 optimized at the B3LYP/def2-TZVPP level of theory.
Gas phase
Electronic energy                -151.6212674
Sum of electronic and thermal Enthalpies=           -151.590611
Sum of electronic and thermal Free Energies=        -151.617105
8       -0.715947000      0.114925000     -0.056805000
8        0.715995000     -0.114950000     -0.056755000
1       -1.018406000     -0.646456000      0.454285000
1        1.018024000      0.646660000      0.454195000

Benzene
Electronic energy                -151.6252193
Sum of electronic and thermal Enthalpies=           -151.594601
Sum of electronic and thermal Free Energies=        -151.621085
8       -0.715947000      0.110509000     -0.061479000
8        0.715932000     -0.110495000     -0.061502000
1       -1.017004000     -0.622340000      0.491894000
1        1.017120000      0.622228000      0.491961000

Water
Electronic energy                ...  -151.6286523
Sum of electronic and thermal Enthalpies=           -151.598075
Sum of electronic and thermal Free Energies=        -151.624547
8       -0.716079000      0.104875000     -0.066690000
8        0.716062000     -0.104831000     -0.066753000
1       -1.013710000     -0.592670000      0.533638000
1        1.013851000      0.592319000      0.533906000

19. Equilibrium cartesian coordinates of atoms in H2O2 optimized at the PBE0/def2-TZVPP level of theory.
Gas phase
Electronic energy                -151.4579972
Sum of electronic and thermal Enthalpies=           -151.426795
Sum of electronic and thermal Free Energies=        -151.453190
8       -0.703600000      0.113658000     -0.058292000
8        0.703579000     -0.113655000     -0.058307000
1       -1.012019000     -0.632102000      0.466397000
1        1.012184000      0.632079000      0.466395000

Benzene
Electronic energy                -151.4619779
Sum of electronic and thermal Enthalpies=           -151.430816
Sum of electronic and thermal Free Energies=        -151.457206
8       -0.703724000      0.109349000     -0.062622000
8        0.703701000     -0.109324000     -0.062663000
1       -1.010763000     -0.609026000      0.501074000
1        1.010945000      0.608819000      0.501205000

Water
Electronic energy                ...  -151.4654304
Sum of electronic and thermal Enthalpies=           -151.434312
Sum of electronic and thermal Free Energies=        -151.460695
8       -0.703991000      0.104110000     -0.067286000
8        0.703968000     -0.104061000     -0.067360000
1       -1.007708000     -0.581850000      0.538430000
1        1.007893000      0.581457000      0.538733000

20. Equilibrium cartesian coordinates of atoms in H2O2 optimized at the ωB97XD/def2-TZVPP level of theory.
Gas phase
Electronic energy                -151.570376
Sum of electronic and thermal Enthalpies=           -151.538966
Sum of electronic and thermal Free Energies=        -151.565357
8       -0.703086000      0.113940000     -0.057705000
8        0.703061000     -0.113936000     -0.057723000
1       -1.013932000     -0.632004000      0.461713000
1        1.014133000      0.631971000      0.461713000

Benzene
Electronic energy                -151.5743924
Sum of electronic and thermal Enthalpies=           -151.543020
Sum of electronic and thermal Free Energies=        -151.569402
8       -0.703255000      0.109567000     -0.062125000
8        0.703230000     -0.109550000     -0.062159000
1       -1.012587000     -0.608719000      0.497096000
1        1.012783000      0.608579000      0.497176000

Water
Electronic energy                ...  -151.5778761
Sum of electronic and thermal Enthalpies=           -151.546560
Sum of electronic and thermal Free Energies=        -151.572942
8       -0.703563000      0.104225000     -0.066899000
8        0.703537000     -0.104189000     -0.066959000
1       -1.009452000     -0.581114000      0.535325000
1        1.009656000      0.580823000      0.535540000

21. Equilibrium cartesian coordinates of atoms in C3H4N2 optimized at the B3LYP/def2-TZVPP level of theory.
Gas phase
Electronic energy                -226.3098301
Sum of electronic and thermal Enthalpies=           226.234015
Sum of electronic and thermal Free Energies=        -226.264956
7       -0.115518000     -1.222273000     -0.000138000
6       -1.131145000     -0.296848000      0.000401000
6        0.993792000     -0.526140000     -0.000218000
7        0.743356000      0.812985000      0.000328000
1        1.427614000      1.548578000      0.001028000
6       -0.623091000      0.972587000     -0.000488000
1       -1.088380000      1.941644000     -0.000862000
1        1.994018000     -0.926846000     -0.000313000
1       -2.165457000     -0.595961000      0.000647000

Benzene
Electronic energy                -226.3153685
Sum of electronic and thermal Enthalpies=           -226.239438
Sum of electronic and thermal Free Energies=        -226.270338
7       -0.126679000     -1.222247000     -0.000104000
6       -1.135426000     -0.286548000      0.000287000
6        0.990685000     -0.532777000     -0.000140000
7        0.749801000      0.804852000      0.000205000
1        1.441853000      1.534336000      0.000786000
6       -0.613556000      0.977747000     -0.000336000
1       -1.068888000      1.951434000     -0.000600000
1        1.988026000     -0.940042000     -0.000212000
1       -2.173064000     -0.574489000      0.000448000

Water
Electronic energy                ...  -226.3206162
Sum of electronic and thermal Enthalpies=           -226.244589
Sum of electronic and thermal Free Energies=        -226.275453
7       -0.132243000     -1.222765000      0.000135000
6       -1.138398000     -0.281230000     -0.000261000
6        0.990117000     -0.535149000      0.000148000
7        0.752457000      0.799982000     -0.000364000
1        1.448574000      1.526998000     -0.000056000
6       -0.608485000      0.980146000      0.000354000
1       -1.057851000      1.956527000      0.000559000
1        1.986523000     -0.944339000      0.000145000
1       -2.178147000     -0.562305000     -0.000485000

 
22. Equilibrium cartesian coordinates of atoms in C3H4N2 optimized at the PBE0/def2-TZVPP level of theory.
Gas phase
Electronic energy                -226.0452361
Sum of electronic and thermal Enthalpies=           -225.968764
Sum of electronic and thermal Free Energies=        -225.999654
7       -0.140592000     -1.216511000     -0.000078000
6       -1.132153000     -0.274570000      0.000246000
6        0.978645000     -0.542554000     -0.000136000
7        0.756277000      0.794451000      0.000173000
1        1.455390000      1.514709000      0.000762000
6       -0.599442000      0.982588000     -0.000294000
1       -1.045427000      1.962370000     -0.000531000
1        1.972209000     -0.963768000     -0.000190000
1       -2.174262000     -0.551675000      0.000401000

Benzene
Electronic energy                - 226.0509035
Sum of electronic and thermal Enthalpies=           -225.974329
Sum of electronic and thermal Free Energies=        -226.005179
7       -0.149468000     -1.216478000      0.000139000
6       -1.135827000     -0.266209000     -0.000299000
6        0.976417000     -0.547494000      0.000182000
7        0.761217000      0.787635000     -0.000419000
1        1.466556000      1.503169000     -0.000134000
6       -0.591723000      0.986460000      0.000413000
1       -1.029105000      1.970112000      0.000655000
1        1.967670000     -0.973743000      0.000212000
1       -2.180569000     -0.534186000     -0.000549000

Water
Electronic energy                ...  - -226.0562531
Sum of electronic and thermal Enthalpies=           -225.979586
Sum of electronic and thermal Free Energies=        -226.010403
7       -0.156080000     -1.216701000      0.000151000
6       -1.138800000     -0.259881000     -0.000312000
6        0.975069000     -0.550898000      0.000175000
7        0.764493000      0.782217000     -0.000410000
1        1.474478000      1.494610000     -0.000185000
6       -0.585727000      0.989192000      0.000419000
1       -1.016168000      1.975876000      0.000665000
1        1.965245000     -0.979352000      0.000200000
1       -2.185707000     -0.520223000     -0.000564000

 
23. Equilibrium cartesian coordinates of atoms in C3H4N2 optimized at the ωB97XD/def2-TZVPP level of theory.
Gas phase
Electronic energy                -226.2287822
Sum of electronic and thermal Enthalpies=           -226.152031
Sum of electronic and thermal Free Energies=        -226.182900
7       -0.119733000     -1.218894000     -0.000088000
6       -1.128418000     -0.291062000      0.000269000
6        0.987104000     -0.527241000     -0.000141000
7        0.744267000      0.807058000      0.000184000
1        1.431469000      1.536673000      0.000783000
6       -0.616377000      0.971730000     -0.000310000
1       -1.078766000      1.942273000     -0.000572000
1        1.986215000     -0.931835000     -0.000197000
1       -2.164502000     -0.584824000      0.000404000

Benzene
Electronic energy                -226.2345744
Sum of electronic and thermal Enthalpies=           -226.157717
Sum of electronic and thermal Free Energies=        -226.188548
7       -0.129993000     -1.218765000      0.000169000
6       -1.132515000     -0.281685000     -0.000357000
6        0.984586000     -0.533091000      0.000208000
7        0.750067000      0.799359000     -0.000474000
1        1.444219000      1.523781000     -0.000205000
6       -0.607674000      0.976376000      0.000481000
1       -1.060378000      1.951438000      0.000766000
1        1.980964000     -0.943832000      0.000224000
1       -2.171712000     -0.565144000     -0.000649000

Water
Electronic energy                ...  -226.2400471
Sum of electronic and thermal Enthalpies=           -226.163098
Sum of electronic and thermal Free Energies=        -226.193897
7       -0.136877000     -1.219028000      0.000168000
6       -1.135669000     -0.275156000     -0.000340000
6        0.983278000     -0.536635000      0.000184000
7        0.753549000      0.793722000     -0.000434000
1        1.452503000      1.515009000     -0.000207000
6       -0.601517000      0.979320000      0.000450000
1       -1.047053000      1.957656000      0.000715000
1        1.978496000     -0.949861000      0.000200000
1       -2.177201000     -0.550833000     -0.000609000

 
24. Equilibrium cartesian coordinates of atoms in SnCl4(H2O2) optimized at the B3LYP/def2-TZVPP level of theory.
Gas phase
Electronic energy                -2358.7166162
Sum of electronic and thermal Enthalpies=           -2358.637715
Sum of electronic and thermal Free Energies=        -2358.701777
50      -0.390259000      0.015713000     -0.071239000
17      -0.684540000     -0.280532000      2.281231000
17      -1.932182000     -1.549909000     -0.873161000
17       1.084887000      0.096823000     -1.937749000
17      -1.375287000      2.140257000     -0.277610000
8        1.580435000      1.177334000      1.000963000
1        1.176221000      1.915237000      1.482576000
8        2.560519000      1.871810000      0.190501000
1        2.352701000      1.496994000     -0.686788000
8        2.486834000     -1.974829000      0.177325000
8        1.098902000     -1.896947000      0.562929000
1        1.154411000     -1.860909000      1.531466000
1        2.437183000     -2.668744000     -0.495153000

Benzene
Electronic energy                -2358.7223995
Sum of electronic and thermal Enthalpies=           -2358.643605
Sum of electronic and thermal Free Energies=        -2358.708768
50      -0.353656000      0.000284000     -0.073442000
17      -0.524716000     -0.308809000      2.301454000
17      -1.866236000     -1.681863000     -0.731188000
17       1.016170000      0.094999000     -1.991399000
17      -1.563595000      2.007599000     -0.276748000
8        1.538063000      1.240717000      0.883199000
1        1.307919000      1.616719000      1.747367000
8        2.052429000      2.388312000      0.175520000
1        2.808675000      1.984779000     -0.275650000
8        2.636684000     -1.830703000      0.164841000
8        1.222947000     -1.922295000      0.433707000
1        1.207833000     -2.086323000      1.389889000
1        2.709773000     -2.440352000     -0.583639000

Water
Electronic energy                -2358.7309373
Sum of electronic and thermal Enthalpies=           -2358.652109
Sum of electronic and thermal Free Energies=        -2358.715840
50      -0.311789000      0.017434000     -0.064442000
17      -0.658299000     -0.219457000      2.297971000
17      -2.005848000     -1.492548000     -0.755456000
17       1.012908000     -0.015592000     -2.016428000
17      -1.348103000      2.130546000     -0.338070000
8        1.631061000      1.063175000      0.900459000
1        1.445607000      1.433483000      1.779333000
8        2.239068000      2.164137000      0.202428000
1        3.111163000      1.790270000      0.002197000
8        2.426956000     -2.025070000      0.181740000
8        1.024411000     -1.960854000      0.494760000
1        1.012360000     -2.112261000      1.454254000
1        2.437142000     -2.764422000     -0.445079000

25. Equilibrium cartesian coordinates of atoms in SnCl4(H2O2) optimized at the PBE0/def2-TZVPP level of theory.
Gas phase
Electronic energy                -2357.6757238
Sum of electronic and thermal Enthalpies=           -2357.595695
Sum of electronic and thermal Free Energies=        -2357.657881
50      -0.367239000      0.026626000     -0.074681000
17      -0.782364000     -0.299647000      2.235440000
17      -1.961995000     -1.407680000     -0.947182000
17       1.114367000      0.074081000     -1.914490000
17      -1.201415000      2.194139000     -0.246754000
8        1.564920000      1.016280000      1.037882000
1        1.164008000      1.761044000      1.508339000
8        2.580541000      1.661399000      0.276182000
1        2.363820000      1.337117000     -0.618203000
8        2.354339000     -1.950928000      0.258121000
8        0.959583000     -1.910195000      0.514140000
1        0.917001000     -1.935364000      1.482519000
1        2.375984000     -2.561738000     -0.488445000

Benzene
Electronic energy                -2357.6810668
Sum of electronic and thermal Enthalpies=           -2357.601125
Sum of electronic and thermal Free Energies=        -2357.664858
50      -0.331596000      0.022312000     -0.078764000
17      -0.636657000     -0.265821000      2.266879000
17      -1.952537000     -1.500599000     -0.779914000
17       1.050502000      0.018086000     -1.965229000
17      -1.341528000      2.110396000     -0.295890000
8        1.578297000      1.046933000      0.915420000
1        1.344610000      1.435463000      1.770707000
8        2.202791000      2.124027000      0.235457000
1        2.922050000      1.656411000     -0.208468000
8        2.424263000     -1.942347000      0.230539000
8        1.024114000     -1.942047000      0.450136000
1        0.954654000     -2.106144000      1.402124000
1        2.486478000     -2.548910000     -0.517963000

Water
Electronic energy                -2357.6900485
Sum of electronic and thermal Enthalpies=           -2357.610092
Sum of electronic and thermal Free Energies=        -2357.672822
50      -0.294312000      0.020583000     -0.067100000
17      -0.718436000     -0.189375000      2.263091000
17      -2.010607000     -1.413662000     -0.779407000
17       1.030730000     -0.051150000     -1.990019000
17      -1.246158000      2.144297000     -0.358792000
8        1.610222000      0.982427000      0.917247000
1        1.407540000      1.355229000      1.788905000
8        2.253737000      2.041357000      0.235603000
1        3.120166000      1.649250000      0.060947000
8        2.323545000     -2.024106000      0.231625000
8        0.938884000     -1.938486000      0.507812000
1        0.890234000     -2.090988000      1.463946000
1        2.342555000     -2.764028000     -0.389955000

26. Equilibrium cartesian coordinates of atoms in SnCl4(H2O2) optimized at the ωB97XD/def2-TZVPP level of theory.
Gas phase
Electronic energy                -2358.5567859
Sum of electronic and thermal Enthalpies=           -2358.476262
Sum of electronic and thermal Free Energies=        -2358.539666

50      -0.388304000      0.024676000     -0.068402000
17      -0.709801000     -0.194642000      2.261245000
17      -1.992178000     -1.461408000     -0.830671000
17       1.063819000     -0.004313000     -1.925553000
17      -1.237762000      2.177524000     -0.324712000
8        1.627083000      1.097184000      0.973835000
1        1.262194000      1.859799000      1.439133000
8        2.642036000      1.696336000      0.176860000
1        2.406730000      1.356171000     -0.701373000
8        2.379394000     -1.986881000      0.220590000
8        1.009860000     -1.897763000      0.576915000
1        1.039991000     -1.901904000      1.542487000
1        2.329994000     -2.610601000     -0.510996000

Benzene
Electronic energy                -2358.5629485
Sum of electronic and thermal Enthalpies=           -2358.482578
Sum of electronic and thermal Free Energies=        -2358.546423
50      -0.347867000      0.017804000     -0.068961000
17      -0.587524000     -0.280660000      2.271409000
17      -1.925584000     -1.560525000     -0.753045000
17       1.033739000      0.036914000     -1.956232000
17      -1.421750000      2.073035000     -0.295120000
8        1.571752000      1.122488000      0.893330000
1        1.388610000      1.495491000      1.764779000
8        2.162659000      2.205690000      0.196199000
1        2.885726000      1.753436000     -0.252823000
8        2.508886000     -1.875228000      0.218650000
8        1.106003000     -1.963643000      0.401225000
1        1.029505000     -2.248510000      1.320257000
1        2.614136000     -2.374053000     -0.598585000

Water
Electronic energy                -2358.5718723
Sum of electronic and thermal Enthalpies=           -2358.491385
Sum of electronic and thermal Free Energies=        -2358.553842
50      -0.306638000      0.019193000     -0.062118000
17      -0.721309000     -0.205108000      2.262779000
17      -1.992069000     -1.449111000     -0.786979000
17       1.034580000     -0.032922000     -1.976642000
17      -1.289206000      2.130466000     -0.359985000
8        1.604786000      1.019633000      0.921949000
1        1.438941000      1.397926000      1.796138000
8        2.262131000      2.056406000      0.221832000
1        3.104560000      1.635216000      0.013061000
8        2.378439000     -1.974704000      0.228615000
8        0.990315000     -1.939562000      0.494973000
1        0.937152000     -2.158441000      1.435063000
1        2.421924000     -2.665041000     -0.443281000

27. Equilibrium cartesian coordinates of atoms in H2O2·C3H4N2 optimized at the B3LYP/def2-TZVPP level of theory.
Gas phase
Electronic energy                -377.9452322
Sum of electronic and thermal Enthalpies=           -377.836258
Sum of electronic and thermal Free Energies=        -377.880524

8        2.585359000     -0.738564000     -0.188536000
8        2.940591000      0.643264000      0.083435000
1        3.344937000      0.556794000      0.954731000
1        1.603072000     -0.684850000     -0.122937000
7       -0.206557000     -0.360260000     -0.011865000
6       -0.638148000      0.943056000     -0.086278000
6       -1.287278000     -1.098630000      0.073991000
6       -2.002401000      0.985085000     -0.043668000
1        0.060805000      1.757112000     -0.165772000
7       -2.404411000     -0.327515000      0.058984000
1       -1.317511000     -2.172644000      0.146394000
1       -3.352522000     -0.656245000      0.110818000
1       -2.702633000      1.799590000     -0.076528000

Benzene
Electronic energy                - 377.9539807
Sum of electronic and thermal Enthalpies=           -377.845084
Sum of electronic and thermal Free Energies=        -377.889742
8        2.547227000     -0.458116000     -0.529836000
8        3.102823000      0.453022000      0.453744000
1        3.408788000     -0.163316000      1.130475000
1        1.573805000     -0.336150000     -0.380078000
7       -0.189727000     -0.138035000     -0.146317000
6       -0.875858000      1.053752000     -0.189458000
6       -1.090578000     -1.069176000      0.077769000
6       -2.208096000      0.830186000      0.012436000
1       -0.372166000      1.989146000     -0.360315000
7       -2.328188000     -0.529031000      0.181120000
1       -0.901799000     -2.125066000      0.170489000
1       -3.181682000     -1.033736000      0.349624000
1       -3.054755000      1.490771000      0.050436000

Water
Electronic energy                -377.9623455
Sum of electronic and thermal Enthalpies=           -377.853599
Sum of electronic and thermal Free Energies=        -377.897548
8        2.520586000      0.026361000     -0.676707000
8        3.087624000      0.079977000      0.658039000
1        3.326801000     -0.844035000      0.806431000
1        1.539507000      0.022433000     -0.481472000
7       -0.174675000      0.015865000     -0.202377000
6       -0.997131000      1.110706000     -0.052320000
6       -0.952366000     -1.041907000     -0.089858000
6       -2.283037000      0.697678000      0.152769000
1       -0.617048000      2.116452000     -0.100186000
7       -2.234661000     -0.674676000      0.125437000
1       -0.639826000     -2.069870000     -0.155391000
1       -3.015253000     -1.299199000      0.244645000
1       -3.199307000      1.236324000      0.310352000

28. Equilibrium cartesian coordinates of atoms in H2O2·C3H4N2 optimized at the PBE0/def2-TZVPP level of theory.
Gas phase
Electronic energy                -377.5183431 
Sum of electronic and thermal Enthalpies=           -377.408200
Sum of electronic and thermal Free Energies=        -377.451990
8        2.568079000     -0.724734000     -0.195477000
8        2.874711000      0.639075000      0.097019000
1        3.244103000      0.562826000      0.981461000
1        1.586104000     -0.707176000     -0.133012000
7       -0.196924000     -0.385657000     -0.018573000
6       -0.598239000      0.920301000     -0.096678000
6       -1.291175000     -1.096161000      0.076893000
6       -1.958903000      0.992460000     -0.046449000
1        0.120085000      1.718814000     -0.184187000
7       -2.385376000     -0.304222000      0.064556000
1       -1.345044000     -2.170505000      0.154670000
1       -3.339116000     -0.612186000      0.123489000
1       -2.642444000      1.823054000     -0.079232000

Benzene
Electronic energy                -377.5271808
Sum of electronic and thermal Enthalpies=           -377.417165
Sum of electronic and thermal Free Energies=        -377.461607
8        2.532023000     -0.660604000     -0.298515000
8        3.033636000      0.576564000      0.206225000
1        3.306842000      0.329286000      1.095098000
1        1.554343000     -0.519604000     -0.222993000
7       -0.179706000     -0.217940000     -0.076057000
6       -0.767303000      1.016911000     -0.146661000
6       -1.158436000     -1.075580000      0.084024000
6       -2.120344000      0.894240000     -0.026636000
1       -0.183886000      1.913445000     -0.278238000
7       -2.349849000     -0.446403000      0.119502000
1       -1.055993000     -2.144999000      0.176680000
1       -3.246331000     -0.886692000      0.231159000
1       -2.916863000      1.617856000     -0.031865000

Water
Electronic energy                -377.5356894
Sum of electronic and thermal Enthalpies=           -377.425802
Sum of electronic and thermal Free Energies=        -377.469645
8        2.506023000      0.011141000     -0.665985000
8        3.051881000      0.091203000      0.650150000
1        3.267736000     -0.828636000      0.836182000
1        1.523704000      0.013592000     -0.484259000
7       -0.165562000      0.015498000     -0.205635000
6       -0.982805000      1.106230000     -0.059058000
6       -0.942690000     -1.037387000     -0.087436000
6       -2.266718000      0.695779000      0.149983000
1       -0.602228000      2.113372000     -0.111704000
7       -2.218229000     -0.669808000      0.127989000
1       -0.630703000     -2.067501000     -0.149513000
1       -2.998074000     -1.293362000      0.251046000
1       -3.183846000      1.236223000      0.307510000

29. Equilibrium cartesian coordinates of atoms in H2O2·C3H4N2 optimized at the ωB97XD/def2-TZVPP level of theory.
Gas phase
Electronic energy                -377.8149921
Sum of electronic and thermal Enthalpies=           -377.704261
Sum of electronic and thermal Free Energies=        -377.747717
8        2.584046000     -0.721849000     -0.201824000
8        2.832146000      0.647863000      0.111404000
1        3.176108000      0.579737000      1.004683000
1        1.605664000     -0.746079000     -0.148152000
7       -0.202754000     -0.423067000     -0.023150000
6       -0.566197000      0.896424000     -0.107846000
6       -1.316444000     -1.098594000      0.081695000
6       -1.921265000      1.008943000     -0.051928000
1        0.176109000      1.669887000     -0.203313000
7       -2.388009000     -0.275151000      0.069487000
1       -1.401770000     -2.169094000      0.166630000
1       -3.348624000     -0.554443000      0.134790000
1       -2.578231000      1.858774000     -0.087159000

Benzene
Electronic energy                -377.8236922
Sum of electronic and thermal Enthalpies=           -377.713126
Sum of electronic and thermal Free Energies=        -377.757847
8        2.554639000     -0.718957000     -0.191368000
8        2.950830000      0.619502000      0.102190000
1        3.212826000      0.550721000      1.023584000
1        1.572752000     -0.639149000     -0.151994000
7       -0.184906000     -0.308699000     -0.048039000
6       -0.674874000      0.971429000     -0.111153000
6       -1.230093000     -1.089544000      0.067782000
6       -2.033635000      0.951263000     -0.031327000
1       -0.018837000      1.818974000     -0.209646000
7       -2.371527000     -0.371461000      0.082518000
1       -1.212861000     -2.163825000      0.142406000
1       -3.300653000     -0.742481000      0.161105000
1       -2.770337000      1.733637000     -0.045201000

Water
Electronic energy                -377.8320478
Sum of electronic and thermal Enthalpies=           -377.721592
Sum of electronic and thermal Free Energies=        -377.765620
8        2.530324000      0.004079000     -0.663880000
8        3.035114000      0.096774000      0.666597000
1        3.236561000     -0.820013000      0.873262000
1        1.549097000      0.008109000     -0.511528000
7       -0.170247000      0.010210000     -0.231009000
6       -0.983258000      1.105653000     -0.072403000
6       -0.948577000     -1.038337000     -0.096671000
6       -2.262282000      0.700438000      0.159160000
1       -0.600018000      2.109817000     -0.133731000
7       -2.220042000     -0.667300000      0.139907000
1       -0.640969000     -2.068296000     -0.161085000
1       -2.998221000     -1.287551000      0.277737000
1       -3.173229000      1.244209000      0.330808000

 
30. Equilibrium cartesian coordinates of atoms in SnCl4(H2O2)2·C3H4N2 optimized at the B3LYP/def2-TZVPP level of theory.
Gas phase
Electronic energy                ...  -2585.0491391
Sum of electronic and thermal Enthalpies=           -2584.892079
Sum of electronic and thermal Free Energies=        -2584.970862
50      -1.203977000     -0.334907000     -0.010351000
17      -2.121994000     -0.274170000      2.205521000
17      -0.260824000     -2.484009000     -0.002232000
17       0.024177000      0.587675000     -1.847799000
17      -3.279626000     -0.524276000     -1.135590000
8       -1.868169000      2.079829000      0.282854000
1       -2.829443000      2.033962000      0.160281000
8       -1.498504000      3.075767000     -0.699969000
1       -0.901774000      2.549839000     -1.267957000
8        1.338712000      1.651372000      0.915409000
8        0.559015000      0.501890000      1.301467000
1        0.137390000      0.787090000      2.127837000
1        2.219918000      1.207184000      0.685316000
7        3.667901000      0.488469000      0.266480000
6        3.839567000     -0.330956000     -0.824816000
6        4.831297000      0.547195000      0.874061000
6        5.130393000     -0.769834000     -0.870409000
1        3.027566000     -0.551308000     -1.495050000
7        5.750234000     -0.200963000      0.219175000
1        5.051936000      1.104157000      1.768525000
1        6.712423000     -0.319937000      0.484200000
1        5.648447000     -1.416194000     -1.554619000

Benzene
Electronic energy                ...  -2585.0596944
Sum of electronic and thermal Enthalpies=           -2584.903093
Sum of electronic and thermal Free Energies=        -2584.982777
50      -1.216511000     -0.314830000     -0.018404000
17      -2.128129000     -0.342055000      2.201303000
17      -0.314385000     -2.489002000     -0.098435000
17      -0.018723000      0.644665000     -1.853700000
17      -3.302887000     -0.484593000     -1.137139000
8       -1.804242000      2.079888000      0.391170000
1       -2.774258000      2.105030000      0.381321000
8       -1.476686000      3.107301000     -0.574143000
1       -0.948859000      2.590450000     -1.214283000
8        1.371956000      1.554894000      0.930184000
8        0.586504000      0.398352000      1.278929000
1        0.228649000      0.625438000      2.152310000
1        2.262254000      1.113024000      0.684136000
7        3.683230000      0.444856000      0.266867000
6        3.936130000     -0.226060000     -0.907993000
6        4.803847000      0.421406000      0.957229000
6        5.230758000     -0.657157000     -0.918302000
1        3.176086000     -0.355958000     -1.658029000
7        5.767550000     -0.236214000      0.275793000
1        4.959236000      0.856426000      1.929333000
1        6.710848000     -0.390200000      0.589626000
1        5.801527000     -1.209062000     -1.642047000

Water
Electronic energy                ...  -2585.0696701
Sum of electronic and thermal Enthalpies=           -2584.913194
Sum of electronic and thermal Free Energies=        -2584.992215
50      -1.229252000     -0.266461000     -0.074000000
17      -2.064407000     -0.653878000      2.159080000
17      -0.472470000     -2.481815000     -0.489685000
17      -0.034433000      0.853754000     -1.781785000
17      -3.358621000     -0.285880000     -1.141194000
8       -1.672489000      1.951758000      0.750109000
1       -2.384095000      1.946510000      1.411468000
8       -2.098892000      2.963213000     -0.179876000
1       -1.353031000      3.580493000     -0.126750000
8        1.463431000      1.278672000      1.122126000
8        0.691327000      0.065844000      1.217578000
1        0.446536000      0.027351000      2.156331000
1        2.370465000      0.909362000      0.795170000
7        3.795142000      0.396921000      0.298422000
6        4.211162000      0.238712000     -1.005199000
6        4.815831000      0.051031000      1.058504000
6        5.500491000     -0.209266000     -1.020496000
1        3.563164000      0.453313000     -1.836694000
7        5.865951000     -0.321939000      0.299003000
1        4.836531000      0.055536000      2.134384000
1        6.761016000     -0.629478000      0.642830000
1        6.171295000     -0.450742000     -1.824125000

31. Equilibrium cartesian coordinates of atoms in SnCl4(H2O2)2·C3H4N2 optimized at the PBE0/def2-TZVPP level of theory.
Gas phase
Electronic energy                -2583.7463097
Sum of electronic and thermal Enthalpies=           -2583.587797
Sum of electronic and thermal Free Energies=        -2583.664164
50      -1.251207000     -0.303341000      0.026721000
17      -2.169336000      0.506043000      2.043317000
17      -0.508802000     -2.368527000      0.806927000
17       0.196256000     -0.133241000     -1.829647000
17      -3.223822000     -0.686277000     -1.159388000
8       -1.735675000      1.979401000     -0.709778000
1       -1.873667000      1.882958000     -1.662467000
8       -0.804901000      3.050546000     -0.626323000
1        0.046419000      2.595550000     -0.460763000
8        1.352483000      1.799147000      0.498771000
8        0.569109000      0.794401000      1.122964000
1        0.170771000      1.245286000      1.882520000
1        2.227688000      1.283777000      0.317081000
7        3.551215000      0.466715000      0.101525000
6        3.618352000     -0.793651000     -0.429429000
6        4.776348000      0.801554000      0.426847000
6        4.911515000     -1.219749000     -0.422291000
1        2.736428000     -1.305006000     -0.778135000
7        5.632722000     -0.191859000      0.125057000
1        5.081530000      1.733627000      0.874418000
1        6.625547000     -0.178658000      0.276230000
1        5.369649000     -2.137318000     -0.747358000

Benzene
Electronic energy                ...  -2583.7585328
Sum of electronic and thermal Enthalpies=           -2583.600490
Sum of electronic and thermal Free Energies=        -2583.676355
50      -1.376527000     -0.208811000      0.047799000
17      -2.155452000      1.643559000      1.267344000
17      -1.369734000     -1.768995000      1.794688000
17       0.150993000     -1.319395000     -1.389530000
17      -3.310194000     -0.685750000     -1.168256000
8       -0.849403000      1.456535000     -1.562997000
1       -0.255838000      1.048528000     -2.211749000
8       -0.258221000      2.707724000     -1.265475000
1        0.432516000      2.441518000     -0.618294000
8        1.435163000      1.498335000      0.446264000
8        0.674710000      0.488112000      1.093244000
1        0.424891000      0.909736000      1.928244000
1        2.358721000      1.015811000      0.303982000
7        3.692302000      0.331980000      0.126047000
6        3.905386000     -0.900914000     -0.431821000
6        4.869061000      0.788059000      0.490710000
6        5.236791000     -1.185411000     -0.399704000
1        3.092105000     -1.496583000     -0.811732000
7        5.828907000     -0.101121000      0.188662000
1        5.063052000      1.735666000      0.966081000
1        6.811742000      0.013355000      0.367176000
1        5.799880000     -2.039674000     -0.732224000

Water
Electronic energy                ...  -2583.7662903
Sum of electronic and thermal Enthalpies=           -2583.608147
Sum of electronic and thermal Free Energies=        -2583.685485
50      -1.193859000     -0.258656000     -0.039847000
17      -2.120326000     -0.395293000      2.160446000
17      -0.466002000     -2.492701000     -0.163935000
17       0.065567000      0.614967000     -1.812095000
17      -3.259778000     -0.377722000     -1.166861000
8       -1.629050000      1.988756000      0.492551000
1       -2.361073000      2.060938000      1.123856000
8       -1.993013000      2.870503000     -0.551703000
1       -1.251942000      3.491140000     -0.534384000
8        1.396956000      1.384060000      1.042028000
8        0.644107000      0.200693000      1.246139000
1        0.371373000      0.252009000      2.174193000
1        2.306084000      0.990410000      0.744214000
7        3.686663000      0.421740000      0.283299000
6        3.998119000     -0.056880000     -0.962827000
6        4.781813000      0.319122000      1.003846000
6        5.302363000     -0.451850000     -0.984103000
1        3.269965000     -0.087750000     -1.756593000
7        5.778772000     -0.204004000      0.272958000
1        4.891805000      0.606439000      2.036748000
1        6.714711000     -0.381027000      0.597299000
1        5.917347000     -0.875197000     -1.758799000

32. Equilibrium cartesian coordinates of atoms in SnCl4(H2O2)2·C3H4N2 optimized at the ωB97XD/def2-TZVPP level of theory.
Gas phase
Electronic energy                -2584.8126586
Sum of electronic and thermal Enthalpies=           -2584.652940
Sum of electronic and thermal Free Energies=        -2584.728909
50      -1.129972000     -0.325550000     -0.017690000
17      -2.187684000     -0.310007000      2.101573000
17      -0.094153000     -2.410304000      0.085401000
17       0.173294000      0.609416000     -1.755120000
17      -3.087279000     -0.620254000     -1.274001000
8       -1.906567000      2.040673000      0.202268000
1       -2.846606000      1.970701000     -0.006764000
8       -1.471757000      3.049319000     -0.699958000
1       -0.815442000      2.559074000     -1.222867000
8        1.206808000      1.776625000      0.999859000
8        0.482946000      0.613814000      1.366158000
1        0.040949000      0.866182000      2.186594000
1        2.086414000      1.358619000      0.746678000
7        3.473205000      0.536898000      0.311608000
6        3.457189000     -0.701816000     -0.277945000
6        4.732288000      0.878339000      0.416506000
6        4.731078000     -1.104604000     -0.528326000
1        2.535110000     -1.219389000     -0.480256000
7        5.532923000     -0.085807000     -0.080127000
1        5.105778000      1.797005000      0.836435000
1        6.534722000     -0.059150000     -0.115190000
1        5.129004000     -1.998634000     -0.972036000

Benzene
Electronic energy                -2584.8254091
Sum of electronic and thermal Enthalpies=           -2584.666256
Sum of electronic and thermal Free Energies=        -2584.742005
50      -1.224911000     -0.287651000     -0.015166000
17      -2.366686000      0.705308000      1.787497000
17      -0.602773000     -2.284859000      1.040805000
17       0.406712000     -0.306812000     -1.716873000
17      -3.066301000     -0.836720000     -1.346772000
8       -1.489360000      1.958748000     -0.935195000
1       -1.209744000      1.971806000     -1.859560000
8       -0.867814000      3.102064000     -0.373808000
1        0.009254000      2.758208000     -0.105476000
8        1.299923000      1.829160000      0.647074000
8        0.579458000      0.743652000      1.207648000
1        0.256348000      1.096994000      2.046229000
1        2.193661000      1.359059000      0.416007000
7        3.470948000      0.510302000      0.173872000
6        3.475003000     -0.862287000      0.206421000
6        4.702718000      0.880328000     -0.083924000
6        4.733151000     -1.315418000     -0.036649000
1        2.577001000     -1.424704000      0.394721000
7        5.499425000     -0.193796000     -0.219137000
1        5.052939000      1.893763000     -0.179349000
1        6.482645000     -0.173190000     -0.420649000
1        5.141789000     -2.307238000     -0.096762000

Water
Electronic energy                ...  -2584.8332152
Sum of electronic and thermal Enthalpies=           -2584.674119
Sum of electronic and thermal Free Energies=        -2584.750215
50      -1.106295000     -0.271587000      0.000552000
17      -2.117008000     -0.277477000      2.160253000
17      -0.029401000     -2.358169000      0.182468000
17       0.106336000      0.576335000     -1.817247000
17      -3.066190000     -0.839109000     -1.181874000
8       -1.881873000      1.964066000      0.213327000
1       -2.636607000      2.052225000      0.811107000
8       -2.291221000      2.651957000     -0.951845000
1       -1.608925000      3.330745000     -1.015926000
8        1.286149000      1.798254000      0.900539000
8        0.562993000      0.648655000      1.301596000
1        0.260914000      0.856570000      2.194789000
1        2.171952000      1.366459000      0.635093000
7        3.515033000      0.586609000      0.217321000
6        3.566967000     -0.541808000     -0.564174000
6        4.754380000      0.851915000      0.561907000
6        4.858770000     -0.951253000     -0.685384000
1        2.677127000     -0.979582000     -0.982820000
7        5.597177000     -0.052641000      0.036613000
1        5.079027000      1.672692000      1.178184000
1        6.594847000     -0.063488000      0.155015000
1        5.308313000     -1.777497000     -1.204824000

33. Equilibrium cartesian coordinates of atoms in H2O2·C3H5N2+ optimized at the B3LYP/def2-TZVPP level of theory.
Water
Electronic energy                -378.4090725
Sum of electronic and thermal Enthalpies=           -378.286337
Sum of electronic and thermal Free Energies=        -378.331283
8       -2.509653000     -0.482369000      0.343547000
8       -3.390945000      0.320460000     -0.467623000
1       -3.037968000      1.212908000     -0.335762000
1       -2.974809000     -0.521793000      1.191584000
7        2.400663000     -0.546077000     -0.159069000
6        2.314116000      0.818950000      0.000411000
6        1.185797000     -1.083615000     -0.091149000
6        0.997244000      1.101945000      0.169642000
1        3.178654000      1.454419000     -0.019846000
7        0.321457000     -0.096300000      0.107795000
1        0.949368000     -2.127542000     -0.181095000
1       -0.691370000     -0.216787000      0.202030000
1        0.492077000      2.035949000      0.325924000
1        3.251043000     -1.068916000     -0.304731000

34. Equilibrium cartesian coordinates of atoms in H2O2·C3H5N2+ optimized at the PBE0/def2-TZVPP level of theory.
Water
Electronic energy                -377.9829446
Sum of electronic and thermal Enthalpies=           -377.859011
Sum of electronic and thermal Free Energies=        -377.903318
8       -2.482686000     -0.478050000      0.335002000
8       -3.339616000      0.318477000     -0.465652000
1       -3.010922000      1.212655000     -0.306954000
1       -2.949186000     -0.529718000      1.178329000
7        2.380459000     -0.541339000     -0.157256000
6        2.291888000      0.816732000     -0.001075000
6        1.171411000     -1.079822000     -0.087587000
6        0.976146000      1.095869000      0.168572000
1        3.155885000      1.455625000     -0.023303000
7        0.307510000     -0.098377000      0.109694000
1        0.937510000     -2.126179000     -0.175651000
1       -0.706640000     -0.222383000      0.204932000
1        0.468203000      2.030464000      0.323861000
1        3.231111000     -1.062543000     -0.302537000

35. Equilibrium cartesian coordinates of atoms in H2O2·C3H5N2+ optimized at the ωB97XD /def2-TZVPP level of theory.
Water
Electronic energy                -378.2826563
Sum of electronic and thermal Enthalpies=           -378.158082
Sum of electronic and thermal Free Energies=        -378.201976
8       -2.494459000     -0.582648000      0.189385000
8       -3.318601000      0.440331000     -0.342350000
1       -2.946397000      1.239469000      0.046706000
1       -2.956510000     -0.849221000      0.991278000
7        2.399846000     -0.508230000     -0.116159000
6        2.259726000      0.851092000      0.015061000
6        1.207622000     -1.084332000     -0.077436000
6        0.933086000      1.088183000      0.136500000
1        3.101875000      1.516630000      0.010746000
7        0.305338000     -0.130898000      0.075240000
1        1.011463000     -2.137801000     -0.156517000
1       -0.703991000     -0.289137000      0.139018000
1        0.389000000      2.005467000      0.259295000
1        3.270144000     -1.002630000     -0.225115000


36. Equilibrium cartesian coordinates of atoms in SnCl4(H2O2)2·C3H5N2+ optimized at the B3LYP/def2-TZVPP level of theory.
Gas phase
Electronic energy                ...  -2585.4324675
Sum of electronic and thermal Enthalpies=           -2585.261737
Sum of electronic and thermal Free Energies=        -2585.345891
50       1.621520000     -0.152473000     -0.192135000
17      -0.045803000      1.335588000      0.485231000
17       0.311100000     -2.090637000     -0.596428000
17       2.982092000     -0.912713000      1.538949000
17       2.558044000      0.171133000     -2.285517000
8        3.028535000      1.900703000      0.128877000
1        3.829906000      1.982393000     -0.411068000
8        3.450200000      2.322921000      1.436923000
1        3.653018000      1.472875000      1.865752000
8       -3.412497000     -2.534394000      0.447968000
8       -2.427657000     -1.715980000      1.124049000
1       -1.616735000     -1.921340000      0.618774000
1       -3.548533000     -3.254700000      1.080282000
7       -4.709246000      2.012491000     -0.002036000
6       -5.958304000      1.644553000     -0.458549000
6       -3.997026000      0.922360000      0.285969000
6       -5.985542000      0.287391000     -0.440561000
1       -6.701348000      2.363559000     -0.749556000
7       -4.758928000     -0.131419000      0.024893000
1       -2.987613000      0.889251000      0.656896000
1       -4.445456000     -1.102558000      0.159322000
1       -6.762661000     -0.400957000     -0.716684000
1       -4.375165000      2.958496000      0.101365000

Water
Electronic energy                -2585.5085174
Sum of electronic and thermal Enthalpies=           -2585.337531
Sum of electronic and thermal Free Energies=        -2585.419389
50       1.558524000     -0.031414000     -0.001432000
17       1.189280000     -0.572374000     -2.292466000
17       2.887098000     -1.907508000      0.563168000
17       0.642384000      0.429557000      2.110565000
17       3.156059000      1.691337000     -0.221516000
8       -0.193417000      1.509421000     -0.710458000
1       -0.125452000      1.735359000     -1.652697000
8       -0.264498000      2.797066000     -0.071994000
1       -1.137716000      2.743556000      0.345809000
8       -1.529900000     -1.735073000      0.837081000
8       -0.429009000     -1.699483000     -0.083190000
1       -0.854502000     -1.733653000     -0.955108000
1       -1.477210000     -2.642652000      1.174042000
7       -5.723882000      0.942367000      0.124813000
6       -6.132679000     -0.150779000     -0.606306000
6       -4.501216000      0.732071000      0.602780000
6       -5.112750000     -1.045394000     -0.561283000
1       -7.092981000     -0.194135000     -1.083405000
7       -4.115210000     -0.470933000      0.194862000
1       -3.932094000      1.412581000      1.208217000
1       -3.215342000     -0.897164000      0.411519000
1       -5.012768000     -2.022711000     -0.993385000
1       -6.261980000      1.781462000      0.280454000

37. Equilibrium cartesian coordinates of atoms in SnCl4(H2O2)2·C3H5N2+ optimized at the PBE0/def2-TZVPP level of theory.
Gas phase
Electronic energy                -2584.1254423
Sum of electronic and thermal Enthalpies=           -2583.952924
Sum of electronic and thermal Free Energies=        -2584.034709
50       1.295331000      0.321112000     -0.204326000
17       0.416478000      0.689645000      1.895155000
17      -0.575374000      0.800777000     -1.510940000
17       1.480456000     -1.959948000     -0.685105000
17       2.858767000      1.742977000     -1.085770000
8        3.276720000     -0.187356000      1.099204000
1        4.141104000     -0.054438000      0.685164000
8        3.406244000     -1.384355000      1.837077000
1        3.071024000     -2.048505000      1.213728000
8       -2.746403000     -2.734055000     -0.759862000
8       -1.735092000     -2.488078000      0.210751000
1       -0.926759000     -2.516173000     -0.323459000
1       -3.004332000     -3.644173000     -0.567203000
7       -3.911481000      1.528517000      1.020697000
6       -5.084218000      1.499962000      0.307978000
6       -3.236228000      0.403096000      0.819474000
6       -5.104761000      0.309531000     -0.339382000
1       -5.790151000      2.311486000      0.321067000
7       -3.949914000     -0.346957000     -0.001590000
1       -2.275342000      0.151081000      1.237382000
1       -3.647372000     -1.272147000     -0.336281000
1       -5.837373000     -0.114142000     -1.003495000
1       -3.593657000      2.287015000      1.603081000

Water
Electronic energy                ...  -2584.2041492
Sum of electronic and thermal Enthalpies=           -2584.03130
Sum of electronic and thermal Free Energies=        -2584.111011
50       1.458879000     -0.004415000     -0.058089000
17       0.656980000     -1.017553000     -2.044115000
17       3.120262000     -1.593690000      0.399463000
17       1.178749000      0.831709000      2.100475000
17       2.648273000      1.761886000     -1.025940000
8       -0.587378000      1.099310000     -0.449783000
1       -0.810942000      1.120727000     -1.392830000
8       -0.706230000      2.448243000     -0.042062000
1       -1.397293000      2.378891000      0.630759000
8       -1.245792000     -1.283514000      1.550545000
8       -0.133944000     -1.686822000      0.781067000
1       -0.526215000     -2.176859000      0.041733000
1       -1.163859000     -1.844913000      2.333437000
7       -5.632914000      0.618080000      0.048109000
6       -5.527606000     -0.250136000     -1.006579000
6       -4.587249000      0.480839000      0.849486000
6       -4.370843000     -0.932953000     -0.825467000
1       -6.270959000     -0.306617000     -1.780838000
7       -3.811789000     -0.457726000      0.331672000
1       -4.403647000      1.032561000      1.754663000
1       -2.934675000     -0.772985000      0.739207000
1       -3.906050000     -1.703963000     -1.412765000
1       -6.388940000      1.267236000      0.201836000

38. Equilibrium cartesian coordinates of atoms in SnCl4(H2O2)2·C3H5N2+ optimized at the ωB97XD/def2-TZVPP level of theory.
Water
Electronic energy                -2585.2759937
Sum of electronic and thermal Enthalpies=           -2585.102096
Sum of electronic and thermal Free Energies=        -2585.180442
50       1.338760000     -0.037179000     -0.129293000
17      -0.047916000     -1.226233000     -1.618423000
17       2.948741000     -1.710591000      0.194214000
17       1.605409000      1.131575000      1.866921000
17       2.370516000      1.426337000     -1.634032000
8       -0.679762000      1.254867000     -0.233097000
1       -1.115031000      1.222863000     -1.095783000
8       -0.641165000      2.634112000      0.074216000
1       -1.144957000      2.657174000      0.896585000
8       -1.085042000     -0.778579000      2.147295000
8       -0.039545000     -1.452410000      1.480292000
1       -0.483445000     -2.202829000      1.061964000
1       -0.926975000     -1.006002000      3.070637000
7       -5.200300000      0.523310000     -0.387704000
6       -4.900689000     -0.637761000     -1.056493000
6       -4.326597000      0.714609000      0.588582000
6       -3.806339000     -1.155444000     -0.453139000
1       -5.483437000     -0.986101000     -1.887854000
7       -3.473740000     -0.295457000      0.563806000
1       -4.311956000      1.541903000      1.274128000
1       -2.685014000     -0.410123000      1.195547000
1       -3.241552000     -2.045689000     -0.655479000
1       -5.966224000      1.141937000     -0.598750000
